# Supplementary material for: “It’s More than Just Exercise”: Psychosocial Experiences of Women in the Conscious 9 Months Specifically Designed Prenatal Exercise Programme—A Qualitative Study
Source: Healthcare (Basel). 2025 Mar 25;13(7):727. doi: 10.3390/healthcare13070727 (PMC11989166; doi:10.3390/healthcare13070727)
Supplement: Supplementary file 1 [file healthcare-13-00727-s001.zip]

Archive with 1 entries (1 files):
- healthcare-3483092-supplementary.pdf
